# Supplementary material for: Colorectal Cancer Risk Loci: Prognostic Factors for Clinical Outcomes? A Systematic Review and Meta‐Analysis
Source: Cancer Rep (Hoboken). 2025 May 19;8(5):e70230. doi: 10.1002/cnr2.70230 (PMC12931425; doi:10.1002/cnr2.70230)
Supplement: Supplementary file 1 — Data S1. Supporting Information. [file CNR2-8-e70230-s001.zip]

Archive with 4 entries (4 files):
- cnr270230-sup-0001-Supinfo1@PRISMA_2020_checklist_0409.docx
- cnr270230-sup-0002-Supinfo2@Supplementary methods.docx
- cnr270230-sup-0003-DataS1@Supplementary tables.xlsx
- cnr270230-sup-0004-FigureS1-S4@Supplementary Figures1216.docx
