# Supplementary material for: Colorectal Cancer Risk Loci: Prognostic Factors for Clinical Outcomes? A Systematic Review and Meta‐Analysis
Source: Cancer Rep (Hoboken). 2025 May 19;8(5):e70230. doi: 10.1002/cnr2.70230 (PMC12931425; doi:10.1002/cnr2.70230)
Supplement: Supplementary file 1 — Data S1. Supporting Information. [file CNR2-8-e70230-s001.zip › cnr270230-sup-0003-DataS1@Supplementary tables.xlsx]

## Sheet: Table S1
Table S1. Biosamples and DNA sequencing methods in the included studies
Study	Biosample	Genotyping method
Cicek, 2009	blood	TaqMan
Tenesal, 2010	blood	Custom made illumina array
Passarelli, 2011	blood/buccal	Illumina GoldenGate bead-based genotyping technology
Xing, 2011	blood/adjacent normal tissue	Sequenom iPLEX genotyping system
Dail, 2012	blood	TaqMan
Hoskins, 2012	blood	TaqMan
Phipps, 2012	blood/buccal	Illumina BeadChip Array/TaqMan
Abulí, 2013	germline DNA	TaqMan or single-base primer extension chemistry matrix-assisted laser desorption/ionization time-of-flight mass spectrometry detection
Sanoff, 2014	blood	TaqMan
Kang, 2015	fresh colorectal mucosal tissue	Sequenom MassARRAY/RFLP
Morris, 2015	blood	LGC Genomics
Savas, 2015	blood	eIllumina Human Omni1-Quad SNP genotyping platform
Smith, 2015 (Training phase)	blood	BeadArray/TaqMan/LGC genomics
Smith, 2015 (Validation phase)	blood	LGC genomics/TaqMan/Illumina
Noci, 2015	blood	GoldenGate Genotyping assays with VeraCode technology
Wang N, 2017	blood/buccal	Infinium OncoArray
Hu, 2018	blood	Infinium Human1M-Quadv1 technology
Song, 2018	blood	iPLEX Sequenom MassARRAY platform
Wang D, 2018	blood samples or formalin-fixed paraffin-embedded tissues	TaqMan
He, 2019	blood	Illumina HumanHap300, HumanHap240S/OmniExpressExome BeadChip
Summers, 2020	blood	Affymetrix Axiom Arrays
He, 2021 (Discovery Phase)	blood	Illumina HumanHap300, HumanHap240S/OmniExpressExome BeadChip 8v1 arrays
He, 2021 (Validation Phase)	blood	Affymetrix UK Biobank Axiom Array
Xin, 2023 (UK Biobank)	blood	UK BiLEVE Axiom Array/ UK Biobank Axiom Array by Affymetrix
Xin, 2023 (TCGA)	normal blood/normal tissue	Affymetrix SNP 6.0 array

## Sheet: Table S2
Table S2. NOS score for the quality of the included studies
	Selection				Comparability	Outcome			Total stars	Bias
Study	Representativeness of the exposed cohort	Selection of the non-exposed cohort	Ascertainment of exposure	Demonstration that outcome of interest was not present at start of study	Comparability of cohorts on the basis of the design or analysis controlled	Assessment of outcome	Was follow-up long enough for outcomes to occur	Adequacy of follow-up of cohorts
Cicek, 2009			★	★	Unclear	★	★	★	5	High
Tenesa, 2010	★	★	★	★	★	★	★	★	8	Low
Passarelli, 2011	★	★	★	★	★★	★	★	★	9	Low
Xing, 2011	★	★	★	★	★★	★	★		8	Low
Dai, 2012			★	★	★★	★	★	★	7	Low
Hoskins, 2012	★	★	★	★	★★	★	★	★	9	Low
Phipps, 2012	★	★	★	★	★	★	★	★	8	Low
Abulí, 2013	★	★	★	★	★★	★	★	★	9	Low
Sanoff, 2014	★	★	★	★	★★	★	★	★	9	Low
Kang, 2015	★	★	★	★	★★	★	★	★	9	Low
Morris, 2015	★	★	★	★	★★	★	★	★	9	Low
Savas, 2015	★	★	★	★	★	★	★	★	8	Low
Smith, 2015	★	★	★	★	★	★	★	★	8	Low
Noci, 2016	★	★	★	★	★★	★	★	★	9	Low
Wang N, 2017	★	★	★	★	★★	★	★	★	9	Low
Hu, 2018	★	★	★	★	★★	★	★	★	9	Low
Song, 2018	★	★	★	★	★	★	★	★	8	Low
Wang D, 2018	★	★	★	★	★★	★	★	★	9	Low
He, 2019	★	★	★	★	★	★	★	★	8	Low
Summers, 2020	★	★	★	★		★	★	★	7	Low
He, 2021	★	★	★	★	★	★	★	★	8	Low
Xin, 2023	★	★	★	★	★★	★	★	★	9	Low
Note: Studies were not assigned a star if they had a potential bias in the domain. "Unclear" indicates that the information described in studies was unclear. In the field of "Comparability", one star was assigned if age, sex, or stage was adjusted for in the Cox regression models; two stars were assigned if additional adjustments were included in models. If the loss follow-up of the total partici…

## Sheet: Table S3
Table S3. Clinical Characteristics of patients in the included studies
Study			CRC， N (%)		Stage, N (%)				Newly diagnoseda	MMR, N (%)		Treatment, N (%)
			CC	RC	I	II	III	Ⅳ		Detectiveb	Proficientc	No	CT	RT	CT+RT
Cicek, 2009			460 (100)	/	/	122 (27)	338 (73)	/	Y	/	460 (100)	/	460 (100)	/	/
Tenesa, 2010			1,658 (58)	1,151 (41)	541 (19)	977 (34)	891 (31)	429 (15)	Y	/	/	/	/	/	/
Passarelli, 2011			599 (82)	128 (18)	Localized 308 (43); regional 341 (47); distant 76 (10)				Y	124 (17)	411 (57)	288 (41)	289 (41)	23 (3)	101 (14)
Xing, 2011			174 (50)	177 (50)	46 (13)	169 (48)	95 (27)	39 (11)	Y	/	/	168 (48)	183 (52)	/	/
Dai, 2012			114 (40)	166 (58)	0	115 (40)	170 (60)	0	Y	/	/	/	285 (100)	/	/
Hoskins, 2012			261 (45)	241 (41)	161 (28)	160 (27)	165 (28)	68 (12)	Y	/	/	279 (48)	297 (51)	/	/
Phipps, 2012			1,983(76)	494 (19)	621 (24)	644 (25)	456 (17)	333 (13)	Y	/	/	/	/	/	/
Abulí, 2013			845 (68)	381 (31)	168 (14)	469 (38)	364 (29)	210 (17)	Y	81 (7)	966 (78)	654 (53)	581 (47)	/	/
Sanoff, 2014			/	/	/	/	/	/	N	/	/	/	524 (100）	/	/
Kang, 2015			444 (57)	327 (42)	141 (18)	318 (41)	317 (41)	0	Y	/	/	/	570 (73)	/	/
Morris, 2015			2,626 (61)	1,285 (30)	252d (6)	1,171d (27)	1,884d (44)	596d (14)	Y	/	/	/	/	/	/
Savas, 2015			334 (66)	171 (34)	93 (18)	196 (39)	166 (33)	50 (10)	Y	53 (11)	431 (85)	/	/	/	/
Smith, 2015	Training		1,103 (53)	951 (46)	0	0	0	2,078 (100)	Y	/	/	/	2,078 (100)	/	/
	Validation		4,040 (73)	1,369 (25)	1,095 (20)	2,692 (48)		1,501 (27)	Y	/	/	/	/	/	/
Noci, 2016			348 (47)	369 (50)	200 (27)	208 (28)	233 (32)	90 (12)	Y	/	/	275 (38)	382 (52)	/	/
Wang N, 2017			442 (60)	289 (40)	147 (24)	168 (27)	228 (37)	80 (13)	Y	/	/	/	586 (80)	41 (6)	/
Hu, 2018			/	230 (100)	/	70 (31)	143 (63)	14 (6)	Y	/	/	/	/	/	230 (100)
Song, 2018			646 (47)	703 (51)	201 (15)	379 (28)	563 (41)	231 (17)	Y	/	/	/	1,196 (87)	234 (17)	/
Wang D, 2018			/	/	/	/	/	/	N	/	/	/	125 (100)	/	/
He, 2019			3,392 (60)	2,201 (39)	1,005 (18)	1,891 (33)	1,995 (35)	784 (14)	Y	/	/	/	/	/	/
Summers, 2020			/	/	/	/	/	1,948 (100)	N	/	/	/	1,948 (100)	/	/
He, 2021	Discovery		3,392 (60)	2,201 (39)	1,005 (18)	1,891 (33)	1,995 (35)	784 (14)	Y	/	/	/	/	/	/
	Validation		/	/	/	/	/	/		/	/	/	/	/	/
a Patients were recruited after diagnosis or surgery (less than one year after diagnosis). b Presence of microsatellite instability (MSI-H) and/or the absence of protein expression for hMLH1, hMLH2, or hMSH6. c Presence of MSS (microsatellite stable) or MSI-L (low) and/or tumors having normal protein expression for hMLH1, hMSH2, and hMSH6. d Dukes’ staging. Note:“x”for no;“√”for yes;“/”for N/A; X…

## Sheet: Table S4
Table S4. SNPs and PRS analyzed in the included studies
Study	All SNPs included in the study	SNPs included in the PRS	SNPs included in the PRS	SNPs included in the PRS
Cicek, 2009	rs1447295, rs16901979, rs13254738, rs6983267	/	/	/
Tenesa, 2010	rs6983267, rs16892766, rs10795668, rs3802842, rs4779584, rs4939827, rs4444235, rs9929218, rs10411210, rs961253	/	/	/
Passarelli, 2011	rs4464148	/	/	/
Xing, 2011	rs4779584, rs10795688, rs3802842, rs6983267, rs7014346, rs10795668, rs4939827, rs4939827	/	/	/
Dai, 2012	rs10318, rs10749971, rs961253, rs355527, rs961253, rs355527, rs4464148, rs6983267, rs10505477, rs10808555,rs11986063,rs16892766,rs6983626,rs7014346,rs7837328,rs10795668,rs10749971,rs11213809,rs3802842, rs4444235,rs10318,rs1862748,rs9929218,rs12953717rs4464148,rs4939827,rs10411210,rs7259371,rs35552	/	/	/
Hoskins, 2012	rs6983267, rs10505477, rs7013278, rs7014346, rs10795668, rs3802842, rs10318, rs4779584, rs4939827	/	/	/
Phipps, 2012	rs6691170, rs6687758, rs10936599, rs16892766, rs6983267, rs10795668, rs3802842, rs7136702, rs11169552, rs4444235, rs4779584, rs9929218, rs10411210, rs961253, rs4925386, rs4939827	rs6691170, rs6687758, rs10936599, rs16892766, rs6983267, rs10795668, rs3802842, rs7136702, rs11169552, rs4444235, rs4779584, rs9929218, rs4939827, rs10411210, rs961253, rs4925386	rs4939827, rs10795668, rs4925386	/
Abulí, 2013	rs16892766, rs6983267, rs380284, rs4444235, rs477958, rs4939827, rs10411210,rs961253, rs16892766, rs6983267, rs10795668, rs3802842, rs4779584, rs4939827, rs10795668, rs9929218	/	/	/
Sanoff, 2014	rs10795668, rs6983267, rs7013278, rs7014346, , rs4779584, rs4939827	/	/	/
Kang, 2015	rs10411210, rs1321311, rs10795668, rs10936599, rs11169552, rs3802842, rs3824999, rs4444235, rs4779584, rs4939827, rs5934683, rs6687758, rs6983267, rs7014346, rs7758229, rs9929218, rs10505477, rs11903757, rs2057314, rs7136702, rs7315438, rs961253	/	/	/
Morris, 2015	rs6691170, rs10936599, rs1321311, rs16892766, rs6983267, rs10795668, rs3824999, rs3802842, rs1116955, rs1957637, rs4779584, rs9929218, rs4939827, rs10411210, rs481380, rs961253, rs4925386, rs5934682, rs4444235	/	/	/
Savas, 2015	rs718391, rs9433110, rs197412, rs1205, rs5361, rs5275, rs7607076 (rs3732183), rs3136245, rs17008608 (rs2421099), rs1724120, rs10496444 (rs3783546), rs1143627, rs7426289 (rs1126579), rs9809501, rs7643321 (rs11923427), rs4684871, rs6795441 (rs904453), rs7372209, rs1157, rs12695175, rs11718498, rs1047354 (rs3749474), rs1801260, rs4444903, rs3822118, rs3756094, rs12504466, rs7685698 (rs7655800), rs13…	/	/	/
Smith, 2015	rs4939827, rs16892766, rs4779584, rs6983267, rs11169552, rs7136702, rs6691170, rs6687758, rs10936599, rs4925386, rs4444235, rs10411210, rs961253, rs10795668, rs380284, rs1957636, rs4813802, rs16969681, rs11632715, rs16892766, rs9929218, rs10795668, rs9929218	/	/	/
Noci, 2016	rs11118883, rs6691170, rs6687758, rs10936599, rs7758229, rs10505477, rs6983267, rs7014346, rs10795668, rs3802842, rs7136702, rs11169552, rs7315438, rs4444235, rs16969681, rs4779584, rs9929218, rs4939827, rs961253, rs4813802, rs1801133, rs4939827, rs2306283, rs736775, rs12898159, rs16892766, rs10749971	/	/	/
Wang N, 2017	rs6983267, rs1957636, rs10911251, rs6687758, rs992157, rs812481, rs10936599, rs35509282, rs647161, rs1321311, rs4711689, rs7758229, rs2450115, rs10795668, rs704017, rs1035209, rs4919687, rs10506868, rs174537, rs3824999, rs3802842, rs10774214, rs10849432, rs11064437, rs11169552, rs2238126, rs4444235, rs4779584, rs9929218, rs12603526, rs4939827, rs10411210, rs1800469, rs961253, rs4813802, rs2423279…	rs1321311, rs6983267, rs4939827, rs10411210, rs961253	/	/
Hu, 2018	rs6983267, rs12953717, rs4464148, rs4925386, rs3802842,rs4939827,rs16892766, rs4779584, rs10411210, rs961253, rs9929218, rs4444235, rs3824999,rs10795668,rs4813802,rs11169552,rs7136702,rs10936599,rs2423279, rs6691170, rs6687758, rs1321311, rs647161, rs10774214	/	/	/
Song, 2018	rs6687758, rs647161, rs7758229, rs6469656, rs6983267, rs10795668, rs1665650, rs174537, rs4246215, rs174550, rs1535, rs10849432, rs10774214, rs11169552, rs7136702, rs4444235, rs4779584, rs4939827, rs7229639, rs10411210, rs1800469, rs2241714, rs961253, rs2423279, rs4925386, rs10936599, rs704017, rs11196172, rs3802842, rs9929218	rs10936599, rs704017, rs11196172, rs3802842, rs9929218	rs704017, rs3802842	rs6687758, rs10936599, rs647161, rs6983267, rs10795668, rs1665650, rs174537, rs4246215, rs174550, rs1535, rs3802842, rs10849432, rs10774214, rs4939827, rs7229639, rs2423279, rs4925386
Wang D, 2018	rs1800734	/	/	/
He, 2019	rs10049390, rs10152518, rs10161980, rs1035209, rs10411210, rs10774214, rs1078643, rs10795668, rs10849432, rs10849438, rs10911251, rs10936599, rs10951878, rs10980628, rs10994860, rs11064437, rs11169552, rs11196171, rs11610543, rs11632715, rs11692435, rs11893063, rs11903757, rs12143541, rs12241008, rs12427600, rs12522693, rs12603526, rs12635946, rs12672022, rs12979278, rs13020391, rs1321310, rs1330…	/	/	/
Summers, 2020	rs9939049, rs12143541, rs61776719, rs72647484, rs4546885, rs6658977, rs11692435, rs11893063, rs7593422, rs13020391, rs9831861, rs35470271, rs12635946, rs35446936, rs17035289, rs75686861, rs1445011, rs639933, rs62404966, rs1321310, rs16878812, rs9271770, rs3131043, rs2070699, rs6928864, rs10951878, rs3801081, rs16892766, rs6983267, rs1412834, rs7894531, rs2193352, rs12255141, rs4450168, rs57796856…	/	/	/
He, 2021	rs10049390, rs10152518, rs10161980, rs1035209, rs10411210, rs10774214, rs1078643, rs10795668, rs10849432, rs10849438, rs10911251, rs10936599, rs10951878, rs10980628, rs10994860, rs11064437, rs11169552, rs11196171, rs11610543, rs11632715, rs11692435, rs11893063, rs11903757, rs12143541, rs12241008, rs12427600, rs12522693, rs12603526, rs12635946, rs12672022, rs12979278, rs13020391, rs1321310, rs1330…	Same as left	/	/
Xin, 2023	rs72647484, rs4360494, rs12144319, rs6678517, rs17011141, rs448513, rs11884596, rs983402, rs3731861, rs35470271, rs6781752, rs72942485, rs10049390, rs9876206, rs13149359, rs1391441, rs11727676, rs78368589, rs2735940, rs7708610, rs12514517, rs4976270, rs2516420, rs9271695, rs16878812, rs9470361, rs62396735, rs62404966, rs12672022, rs16892766, rs6469654, rs117079142, rs6983267, rs4313119, rs1537372…	Same as left	/	/
Abbreviations: PRS, polygenic risk score; SNP, Single-nucleotide polymorphism.

## Sheet: Table S5
Table S5. Statistically significant (p value < 0.05) associations of CRC-related SNPs with clinical outcomes in patients with CRC
Study		SNP	Model	aHR (95% CI)	Covariates	Outcomes		Multiple corrections
						In the whole study population	In subgroups (variable)
Passarelli, 2011		rs4464148	Log-additive	0.56 (0.32-0.98)	age at diagnosis, race, stage, body mass index, screening endoscopy, smoking status, hormone therapy use, inflammatory bowel disease, tumor subsite, microsatellite instability, and first course of treatment	N	CRC spefic survival (NSAIDs use)	N
Xing, 2011		rs4779584	Dominant	0.33 (0.15-0.72)	age, gender, smoking status, tumour position, tumour differentiation, tumour stage, and chemotherapy	OS	OS (Older group, female group, rectum cancer, moderate tumor differentiation, blood source od DNA)	N
		rs10795668	Dominant	0.55 (0.30-1.00)	age, gender, smoking status, tumour position, tumour differentiation, tumour stage, and chemotherapy	CRC recurrence	CRC recurrence (Moderate tumor differentiation, chemotherapy)
Dai, 2012		rs10318	Dominant	2.98 (1.27-6.99)	age, gender, race, tumor location, and histology grade	Recurrence in CRC stage II	/	N
		rs10749971	Additive	0.46 (0.27-0.80)	Same as above	Recurrence in CRC stage III	/
		rs961253	Dominant	0.46 (0.22-0.96)			/
		rs355527	Dominant	0.48 (0.23-0.99)			/
		rs961253	Dominant	0.24 (0.09-0.68)	Same as above	OS	/
		rs355527	Dominant	0.29 (0.10-0.81)		OS	/
		rs4464148	Recessive	4.34 (1.46-12.89)		OS	/
		rs6983267	Dominant	4.20 (1.13-15.64)		OS	/
		rs10505477	Dominant	4.20 (1.13-15.64)		OS	/
Hoskins, 2012		rs7013278	Additive	2.20 (1.24-3.91)*	age, gender, ethnicity, stage, and treatment	OS	/	Y
		rs7014346	Additive	1.96 (1.08-3.52)*			/
Phipps, 2012		rs4939827	Log-additive	1.13 (1.01-1.25)*	age, sex, stage	OS	/	Y
		rs10795668	Log-additive	1.14 (1.02-1.28)*		OS	/
		rs4925386	Log-additive	1.14 (1.02-1.29)*		OS	/
		rs4939827	Log-additive	1.16 (1.02-1.32)*		CSS	/
Abulí, 2013		rs10795668	Dominant	0.68 (0.50-0.94)*	age, gender, TNM stage, and chemotherapy treatment	OS	OS (Chemotherapy treatment)	Y
			Additive (1 vs.0 risk allele)	0.66 (0.47-0.92)*			OS (Chemotherapy treatment)
		rs9929218	Dominant	0.66 (0.47-0.94)*	Same as above	OS	OS (Chemotherapy treatment)
			Additive (2 vs.0 risk allele)	0.65 (0.45-0.93)*			OS (Chemotherapy treatment)
Sanoff, 2014		rs10795668	Additive (2 vs.0 risk allele)	1.43 (1.02-1.99)	age, sex, race, performance status, and assigned treatment arm	TTP	/	N
Kang, 2015		rs10411210	Recessive	2.06 (1.05-4.05)	age, CEA, level, differentiation, sex, primary site, and pathologic stage	OS	/	N
			Codominant	1.32 (1.02-1.71)		OS	/
			Recessive	1.94 (1.05-3.57)		DFS	/
		rs1321311	Recessive	2.05 (1.00-4.20)		OS	/
			Recessive	1.90 (1.00-3.60)		DFS	/
Morris, 2015		rs4444235	Codominant	1.13 (1.05-1.22)	age, sex, Dukes’stage of disease at diagnosis, deprivation score, tumour site, and year of diagnosis	5-year OS	/	N
Savas, 2015		rs197412	Additive	0.73 (0.58-0.91)*	stage	DFS	/	Y
		rs391957	Dominant	0.68 (0.51-0.90)*	Same as above	DFS	/
		rs5275	Codominant	1.54 (1.15-2.07)*	Same as above	DFS	/
Smith, 2015	Training	rs16892766	Dominant	1.29 (1.12-1.48)	WHO performance status, number of metastatic sites, white blood cell count, alkaline phosphatase levels and KRAS and BRAF mutation status	OS	/	N
		rs9929218	Recessive	1.33 (1.09-1.62)		OS	/
		rs10795668	Recessive	0.65 (0.52-0.80)		OS	/
	Validation	rs9929218	Recessive	1.18 (1.01-1.37)	age, sex and time of diagnosis	OS	/
Noci, 2016		rs1801133	Additive	1.56 (1.16-2.09)	age at surgery, gender, pathological TNM stage, and adjuvant chemotherapy	OS	/	N
			Additive (1 vs.0 risk allele)	1.85 (1.07-3.22)
			Additive (2 vs.0 risk allele)	2.50 (1.35-4.65)
			Dominant	2.02 (1.19-3.43)
		rs4939827	Additive	1.52 (1.13-2.05)	Same as above	OS	/
			Additive	2.30 (1.31-4.04)			/
		rs2306283	Additive	1.48 (1.11-1.97)	Same as above	OS	/
			Additive (1 vs.0 risk allele)	1.96 (1.17-3.28)			/
			Additive (2 vs.0 risk allele)	2.18 (1.17-4.07)			/
			Dominant	2.01 (1.22-3.31)			/
		rs736775	Additive	0.71 (0.51-0.98)	Same as above	OS	/
			Additive (1 vs.0 risk allele)	0.55 (0.35-0.86)			/
			Dominant	0.57 (0.38-0.87)			/
		rs12898159	Additive	1.35 (1.01-1.80)	Same as above	OS	/
			Additive (2 vs.0 risk allele)	1.82 (1.00-3.29)			/
		rs16892766	Additive	1.79 (1.17-2.72)	Same as above	TTR	/
			Additive (1 vs.0 risk allele)	2.06 (1.27-3.34)			/
			Dominant	2.02 (1.26-3.25)			/
		rs10749971	Additive	0.72 (0.53-0.97)	Same as above	TTR	/
			Dominant	0.64 (0.43-0.95)			/
Wang N, 2017		rs6983267	Additive (2 vs.0 risk allele)	1.39 (1.02-1.89)	age, sex, tumor location, and stage	CRC-specific mortality	/	N
			Additive (2 vs.0 risk allele)	1.52 (1.13-2.03)		All-cause mortality	/
		rs1957636	Additive (2 vs.0 risk allele)	1.43 (1.01-2.01)		CRC-specific mortality	/
Hu, 2018		rs6983267	Dominant	2.21 (1.03-4.74)	age, sex, kras status, neoadjuvante therapy, depth of invasion, lymph node metastasis, and distant metastasis	Recurrence	/	N
		rs12953717	Dominant	2.46 (1.10-5.50)		Recurrence	/
		rs4464148	Additive	1.80 (1.19-2.72)		Recurrence	/
			Additive	1.87 (1.11-3.13)		OS	/
		rs4925386	Recessive	0.43 (0.24-0.79)		recurrence	/
Song, 2018		rs10936599	Dominant	1.27 (1.01-1.61)	age at diagnosis, and TNM stage	OS	/	N
		rs704017	Additive	0.86 (0.76-0.98)		DFS	/
			Additive	0.87 (0.76-0.99)		OS	/
		rs11196172	Dominant	0.73 (0.53-0.99)		OS	/
		rs3802842	Additive	1.15 (1.01-1.30)		OS	/
		rs9929218	Recessive	1.90 (1.12-3.24)		DFS	/
			Recessive	2.09 (1.18-3.71)	Same as above	OS
Wang D, 2018		rs1800734	Additive (2 vs.0 risk allele)	3.49 (1.02-11.94)	sex, age, ECOG PS, primary site, liver-limited metastases, disease status, RAS status	PFS	/	N
He, 2019		rs10161980	Additive	1.08 (1.01-1.15)*	age at diagnosis, sex, and AJCC stage	OS	/	Y
		rs10994860		1.11 (1.02-1.20)*		OS	/
				1.13 (1.02-1.24)*		CSS	/
		rs11196171		0.91 (0.83-0.98)*		OS	/
		rs12143541		1.13 (1.04-1.24)*		OS	/
				1.13 (1.02-1.25)*		CSS	/
		rs16959063		0.72 (0.53-0.97)*		OS	/
		rs174537		1.08 (1.01-1.16)*		OS	/
		rs2696839		0.93 (0.86-1.00)*		CSS	/
		rs3087967		0.92 (0.86-0.99)*		OS	/
		rs3217810		1.13 (1.02-1.25)*		OS	/
				1.13 (1.00-1.27)*		CSS	/
		rs3217874		1.07 (1.00-1.14)*		OS	/
		rs34405347		0.84 (0.74-0.95)*		OS	/
				0.84 (0.74-0.95)*		CSS	/
		rs35509282		0.88 (0.78-0.99)*		CSS	/
		rs4759277		1.09 (1.01-1.18)*		CSS	/
				0.90 (0.83-0.96)*		OS	/
		rs6065668		0.89 (0.82-0.97)*		CSS	/
		rs7495132		1.13 (1.01-1.26)*		CSS	/
		rs847208		0.93 (0.88-1.00)*		OS	/
				0.92 (0.85-0.99)*		CSS	/
		rs9537521		1.10 (1.02-1.17)*		OS	/
		rs9929218		0.93 (0.86-0.99)*		OS	/
Summers, 2020		rs11692435	Recessive	2.48 (1.23-4.97)*	No	OS		Y
		rs9831861	Recessive	0.86 (0.75-1.00)*	No	OS	/
		rs35470271	Recessive	0.64 (0.42-0.98)*	No	OS	/
		rs16892766	Additive	1.23 (1.08-1.39)*	No	OS	/
		rs7894531	Additive	0.88 (0.81-0.96)*	No	OS	/
			Recessive	0.77 (0.63-0.93)*	No	OS	/
		rs9939049	Additive	1.12 (1.03-1.21)	No	OS	/
			Recessive	1.44 (1.21-1.71)	No	OS	/
		rs1078643	Recessive	1.45 (1.03-2.03)*	No	OS	/
		rs12597188 (LD with rs9939049)	Recessive	1.23 (1.13-1.34)	sex, WHO performance status, resection status of the primary tumour, WBC, and platelet	OS	/
He, 2021	Discovery	rs10161980	Recessive	1.24 (1.10-1.39)	age at diagnosis, sex ,and tumour stage	OS	OS (Female patients in validation cohort)	Y
				1.22 (1.06-1.40)*	Same as above	CSS	/
		rs174537		1.23 (1.07-1.41)*	age at diagnosis, sex, and tumour stage	OS	OS (Female patients in validation cohort)
		rs6066825		1.22 (1.07-1.40)*	Same as above	OS	/
				1.30 (1.11-1.52)*	Same as above	CSS	/
		rs73975588		0.55 (0.35-0.86)*	Same as above	OS	/
		rs3087967		0.89 (0.82-0.98)*	Same as above	OS	/
		rs3217810		1.42 (1.06-1.92)*	Same as above	OS	/
				1.47 (1.04-2.09)*	Same as above	CSS	/
		rs78341008		1.79 (1.08-2.98)*	Same as above	OS	/
		rs35509282		0.61 (0.40-0.96)*	Same as above	OS	/
				0.52 (0.30-0.90)*	Same as above	CSS	/
		rs10951878		0.89 (0.80-0.99)*	Same as above	OS	/
				0.87 (0.76-0.99*	Same as above	CSS	/
		rs35360328		1.35 (1.01-1.80)*	Same as above	OS	/
		rs7495132		1.40 (1.01-1.93)*	Same as above	OS	/
				1.97 (1.41-2.74)	Same as above	CSS	CSS (Male patients in validation cohort)
		rs16892766		0.55 (0.30-1.00)*	age at diagnosis, sex, and tumour stage	OS	/
		rs9537521		1.22 (1.06-1.41)*	Same as above	CSS	/
		rs4811050		1.38 (1.08-1.78)*	Same as above	CSS	/
		rs13020391		1.17 (1.01-1.35)*	Same as above	CSS	/
	Validation	rs10161980	Recessive	1.26 (1.01-1.56)	age at diagnosis, sex	CSS	/
		rs7495132		1.69 (1.03-2.79)	Same as above	CSS	/
*Not statistally signigicant after multiple corrections. Abbreviations: aHR, adjusted hazard ratio; CEA, carcinoembryonic antigen; CRC, colorectal cancer; CSS, CRC-specific survival; DFS, disease free survival; ECOG PS, Eastern Cooperative Oncology Group (ECOG) Performance Status; N, no; NSAIDs, Nonsteroidal antiinflammatory drugs; OS, overall survival; PFS, progression-free survival; PRS, polyge…

## Sheet: Table S6
Table S6. Statistically significant associations of CRC-related SNPs with the same clinical outcomes in at least two studies
SNP	Chr:position (GRCh 38))	Gene	Study	Model	aHR (95% CI)	Outcome
rs9929218	16:68787043	CDH1 : Intron Variant	Abulí, 2013	Dominant	0.66 (0.47-0.94)	OS
			Song, 2018	Dominant	1.09 (0.89-1.33)	OS
			Kang, 2015	Dominant	0.80 (0.56-1.13)	OS
			Smith, 2015 (Training)	Recessive	1.33 (1.09-1.62)	OS
			Smith, 2015 (Validation)	Recessive	1.18 (1.01-1.37)	OS
			Song, 2018	Recessive	2.09 (1.18-3.71)	OS
			Song, 2018	Additive	1.14 (0.94-1.37))	OS
			He, 2019	Additive	0.93 (0.86-0.99)	OS
			Hu, 2018	Additive	0.95 (0.22-4.22)	OS
			Abulí, 2013	Additive (1 vs.0 risk allele)	0.72(0.50–1.04)	OS
				Additive (2 vs.0 risk allele)	0.65 (0.45-0.93)	OS
rs10795668	10:8659256	LOC105376400 : Intron Variant	Phipps, 2012	Log-additive	1.14 (1.02-1.28)	OS
			Abulí, 2013	Dominant	0.68 (0.50-0.94)	OS
			Kang, 2015	Dominant	1.27 (0.94-1.71)	OS
			Song, 2018	Dominant	1.07 (0.90-1.29)	OS
			Abulí, 2013	Additive (1 vs.0 risk allele)	0.66 (0.47-0.92)	OS
				Additive (2 vs.0 risk allele)	0.73 (0.53–1.01)	OS
			Hoskins, 2012	Additive (1 vs.0 risk allele)	0.82 (0.51-1.31)	OS
				Additive (2 vs.0 risk allele)	0.82 (0.37-1.83)	OS
			Hu, 2018	Additive	3.52(0.45-27.42)	OS
			Song, 2018	Additive	1.10 (0.97-1.26)	OS
			Smith, 2015 (Training)	Recessive	0.65 (0.52-0.80)	OS
			Smith, 2015 (Validation)	Recessive	1.07 (0.92-1.23)	OS
			Kang, 2015	Recessive	0.88 (0.55-1.41)	OS
			Song, 2018	Recessive	1.27 (0.98-1.65)	OS
rs16892766	8:116618444	Intergenic	Smith, 2015 (Training)	Dominant	1.29 (1.12-1.48)	OS
			Smith, 2015 (Validation)	Dominant	1.01 (0.91-1.14)	OS
			Abulí, 2013	Dominant	1.14 (0.87-1.49)	OS
			Summers, 2020	Additive	1.23 (1.08-1.39)	OS
			Abulí, 2013	Additive (1 vs.0 risk allele)	1.16 (0.88-1.51)	OS
				Additive (2 vs.0 risk allele)	1.06 (0.26-4.31)	OS
			Xin, 2023 (UK Biobank)	Additive	0.97 (0.81-1.15)	OS
			Summers, 2020	Recessive	1.83 (0.95-3.53))	OS
			He, 2021(Discovery)	Recessive	0.55 (0.30-1.00)	OS
rs6983267	8:127401060	CCAT2 : Non Coding Transcript Variant CASC8 : Intron Variant	Dai, 2012	Dominant	4.2 (1.13-15.64)	OS
			Xing, 2011	Dominant	0.99 (0.48-2.02)	OS
			Kang, 2015	Dominant	1.37 (0.96-1.95)	OS
			Hu, 2018	Dominant	2.61(0.9-7.56)	OS
			Song, 2018	Dominant	1.01 (0.81-1.25)	OS
			Wang N, 2017	Additive (1 vs.0 risk allele)	1.17 (0.91, 1.51)	Overall mortality
				Additive (2 vs.0 risk allele)	1.52 (1.13-2.03)	Overall mortality
			Hoskins, 2012	Additive (1 vs.0 risk allele)	1.07 (0.59-1.93)	OS
				Additive (2 vs.0 risk allele)	1.35 (0.73-2.51)	OS
			Sanoff, 2014	Additive (1 vs.0 risk allele)	1.13 (0.87-1.45)	OS
				Additive (2 vs.0 risk allele)	1.19 (0.91-1.56)	OS
			Song, 2018	Additive	1.03 (0.91-1.17)	OS
			Summers, 2020	Additive	1.06 (0.99-1.15)	OS
			Xin, 2023 (UK Biobank)	Additive	0.97 (0.87-1.07)	OS
rs7495132	15:90629669	CRTC3, CRTC3-AS1	He, 2019	Additive	1.13 (1.01-1.26)	CSS
			He, 2021 (Discovery)	Recessive	1.97 (1.41-2.74)	CSS
			He, 2021 (Validation)	Recessive	1.69 (1.03-2.79)	CSS
rs10161980	13:33519381	STARD13 : Intron Variant	He, 2019	Additive	1.08 (1.01-1.15)	OS
			He, 2021 (Discovery)	Recessive	1.24 (1.10-1.39)	OS
				Recessive	1.22 (1.06-1.40)	CSS
			He, 2021 (Validation)	Recessive	1.26 (1.01-1.56)	CSS
rs4939827	18:48927093	SMAD7 : Intron Variant	Phipps, 2012	Log-additive	1.13 (1.01-1.25)	OS
			Noci, 2016	Additive	1.52 (1.13-2.05)	OS
				Additive (1 vs.0 risk allele)	1.20 (0.73-1.98))	OS
				Additive (2 vs.0 risk allele)	2.30 (1.31-4.04)	OS
			Hoskins, 2012	Additive (1 vs.0 risk allele)	0.82 (0.52-1.30)	OS
				Additive (2 vs.0 risk allele)	0.81 (0.45-1.48)	OS
			Sanoff, 2014	Additive (1 vs.0 risk allele)	1.09 (0.86-1.37)	OS
				Additive (2 vs.0 risk allele)	0.96 (0.75-1.2)	OS
			Song, 2018	Additive	1.05 (0.91-1.21)	OS
rs10749971	11:111318433	LOC105369491 : 2KB Upstream Variant	Dai, 2012	Additive	0.46 (0.27-0.80)	Recurrence in CRC stage III
			Noci, 2016	Additive	0.72 (0.53-0.97)	TTR
				Additive (1 vs.0 risk allele)	0.66 (0.43-1.00)	TTR
				Additive (2 vs.0 risk allele)	0.57 (0.29-1.13)	TTR
				Dominant	0.64 (0.43-0.95)	TTR
rs174537	11:61785208	MYRF : Intron Variant	He, 2019	Additive	1.08 (1.01-1.16)	OS
			Song, 2018	Additive	1.03 (0.89-1.19)	OS
			He, 2021 (Discovery)	Recessive	1.23 (1.07-1.41)	OS
			Song, 2018	Recessive	1.16 (0.84-1.61)	OS
rs3087967	11:111286111	POU2AF2 : 3 Prime UTR Variant	He, 2019	Additive	0.92 (0.86-0.99)	OS
			Summers, 2020	Additive	1.05 (0.98-1.14)	OS
			Xin, 2023 (UK Biobank)	Additive	1.00 (0.90-1.11)	OS
			He, 2021(Discovery)	Recessive	0.89 (0.82-0.98)	OS
			Summers, 2020	Recessive	1.12 (0.94-1.32)	OS
rs3217810	12:4279105	CCND2 : Intron Variant	He, 2019	Additive	1.13 (1.02-1.25)	OS
			Summers, 2020	Additive	0.98 (0.84-1.14)	OS
			He, 2021 (Discovery)	Recessive	1.42 (1.06-1.92)	OS
			Summers, 2020	Recessive	0.73 (0.35-1.54)	OS
rs35509282	4:162412253	Intergenic	He, 2019	Additive	0.88 (0.78-0.99)	CSS
			He, 2021 (Discovery)	Recessive	0.52 (0.30-0.90)	CSS
Abbreviations: aHR, adjusted hazard ratio; CSS, colorectal cancer specific survival; OS, overall survival.
